# Supplementary material for: Characterizing Circulating microRNA Signatures of Type 2 Diabetes Subtypes
Source: Int J Mol Sci. 2025 Jan 14;26(2):637. doi: 10.3390/ijms26020637 (PMC11766090; doi:10.3390/ijms26020637)
Supplement: Supplementary file 1 [file ijms-26-00637-s001.zip]

Archive with 2 entries (2 files):
- ijms-3357245-supplementary figures.docx
- ijms-3357245-supplementary.xlsx
