# Supplementary material for: Characterizing Circulating microRNA Signatures of Type 2 Diabetes Subtypes
Source: Int J Mol Sci. 2025 Jan 14;26(2):637. doi: 10.3390/ijms26020637 (PMC11766090; doi:10.3390/ijms26020637)
Supplement: Supplementary file 1 [file ijms-26-00637-s001.zip › ijms-3357245-supplementary.xlsx]

## Sheet: Table S1
Supplementary Table S1: Clinical characteristics of 151 T2D patients in the non-overlapping apices of distribution of clusters, identified by unsupervised clustering approach in the cohort of 348 patients with long-standing Type 2 diabetes (Bayoumi et al. [20]).
	Cluster 1	Cluster 2	Cluster 3	Cluster 4	Cluster 5
	Severe Insulin Resistant Diabetes [SIRD]	Severe Insulin Deficient Diabetes [SIDD]	Mild Age-Related Diabetes [MARD]	Mild Obesity-Related Diabetes [MOD]	Mild Early Onset Diabetes [MEOD]
Number of patients (n)	25	40	24	23	39
	Mean (±SD)	Mean (±SD)	Mean (±SD)	Mean (±SD)	Mean (±SD)
Age at diagnosis (years)	45.3 (11.7)	36.7 (8.6)	58.33 (7.4)	35.2 (8.7)	32.8 (5.9)
BMI (Kg/m2)	33.9 (3.9)	32.1 (6.7)	28.3 (3.6)	38.7 (5.9)	26.8 (2.7)
HOMA-IR	16.3 (6.5)	8.1 (5.0)	3.0 (1.7)	3.6 (2.6)	2.3 (1.5)
HOMA-B (%)	254 (267)	32 (19)	111 (157)	118 (111)	69 (43)
Fasting Blood Glucose (mgdL)	151 (38)	238 (69)	114 (21)	115 (30)	113 (23)
Fasting Insulin (mIU/mL)	43.1 (9.6)	13.5 (6.7)	10.3 (4.2)	12.1 (6.7)	8.3 (4.6)
HbA1c (%)	7.3 (0.9)	10.7 (2.3)	6.3 (0.7)	6.9 (0.8)	6.6 (0.9)

## Sheet: Table S2
Supplementary Table S2. Small RNA sequencing summary data of 52 samples.
Sequencing ID	Sample ID	Read Length	Number of Reads
SV18904_0001	S1	51	9723967
SV18904_0002	S2	51	13127946
SV18904_0003	S3	51	10125347
SV18904_0004	S4	51	7496012
SV18904_0005	S5	51	14834673
SV18904_0006	S6	51	10725547
SV18904_0007	S7	51	11124784
SV18904_0008	S8	51	14095393
SV18904_0009	S9	51	12808369
SV18904_0010	S10	51	11274685
SV18904_0011	S11	51	10165854
SV18904_0012	S12	51	12694461
SV18904_0013	S13	51	12250418
SV18904_0014	S14	51	11472168
SV18904_0015	S15	51	11462764
SV18904_0016	S16	51	11280907
SV18904_0017	S17	51	11872457
SV18904_0018	S18	51	11457768
SV18904_0019	S19	51	10473610
SV18904_0020	S20	51	16382069
SV18904_0021	S21	51	9118918
SV18904_0022	S22	51	11483603
SV18904_0023	S23	51	9884694
SV18904_0024	S24	51	11554232
SV18904_0025	S25	51	13566338
SV18904_0026	S26	51	13304333
SV18904_0027	S27	51	13564549
SV18904_0028	S28	51	16195252
SV18904_0029	S29	51	14800541
SV18904_0030	S30	51	11932260
SV18904_0031	S31	51	22431178
SV18904_0032	S32	51	11549617
SV18904_0033	S33	51	11959444
SV18904_0034	S34	51	11401874
SV18904_0035	S35	51	12398196
SV18904_0036	S36	51	13803922
SV18904_0037	S37	51	13611454
SV18904_0038	S38	51	12798001
SV18904_0039	S39	51	13462017
SV18904_0040	S40	51	11710755
SV18947_0001	S41	51	15674148
SV18947_0002	S42	51	16988598
SV18947_0003	S43	51	10778575
SV18947_0004	S44	51	20877288
SV18947_0005	S45	51	15169993
SV18947_0006	S46	51	19102020
SV18947_0007	S47	51	17520951
SV18947_0008	S48	51	13550321
SV18947_0009	S49	51	14323941
SV18947_0010	S50	51	14923129
SV18947_0011	S51	51	14590291
SV18947_0012	S52	51	17835476
Average Reads Per Sample (Single-End Reads)			1.32061e+07

## Sheet: Table S3
Supplementary Table S3. List of differentially expressed circulating miRNAs in various T2D clusters and control group.
p-value	avg_log2 Fold Change	cluster	miRNA name	Upregulated /Down regulated	T2D relevance in literature
0.0015	2.42131	SIRD	hsa-miR-4660	Upregulated			Upregulated in the cluster
0.0016	0.371624	SIRD	hsa-miR-451a	Upregulated	[70,73]		Downregulated in the cluster
0.0053	2.47297	SIRD	hsa-miR-3146	Upregulated
0.0002	-0.56857	SIRD	hsa-miR-221-5p	Downregulated	[36]
0.0007	-1.33697	SIRD	hsa-miR-6852-5p	Downregulated
0.0019	-0.84654	SIRD	hsa-miR-224-5p	Downregulated
0.0023	-0.53771	SIRD	hsa-miR-199a-5p	Downregulated	[43]
0.0031	-0.56423	SIRD	hsa-miR-30e-3p	Downregulated	[35]
0.0037	-0.69345	SIRD	hsa-miR-1301-3p	Downregulated
0.0055	-1.11066	SIRD	hsa-miR-214-3p	Downregulated
0.0059	-0.5524	SIRD	hsa-miR-744-5p	Downregulated
0.0072	-1.41462	SIRD	hsa-miR-766-3p	Downregulated
0.0076	-0.79627	SIRD	hsa-miR-1307-3p	Downregulated
0.0098	-1.03862	SIRD	hsa-miR-432-5p	Downregulated
0.0006	-2.09796	SIDD	hsa-miR-3143	Downregulated
0.0006	-2.41967	SIDD	hsa-miR-942-3p	Downregulated
0.0011	-2.0732	SIDD	hsa-miR-20b-5p	Downregulated	[37,38]
0.0018	-2.28052	SIDD	hsa-miR-576-5p	Downregulated
0.0057	-1.72891	SIDD	hsa-miR-548ay-5p	Downregulated
0.0062	-1.56208	SIDD	hsa-miR-548d-5p	Downregulated
0.008	-1.20009	SIDD	hsa-miR-454-5p	Downregulated	[44]
0.0082	-1.24962	SIDD	hsa-miR-324-3p	Downregulated
0.0098	-0.63304	SIDD	hsa-miR-1843	Downregulated
0.0045	2.49531	MARD	hsa-miR-548s	Upregulated
0.0021	-1.45207	MARD	hsa-miR-3928-3p	Downregulated
0.0028	-0.66242	MARD	hsa-miR-378c	Downregulated	[74]
0.002	2.3511	MOD	hsa-miR-129-5p	Upregulated
0.0039	1.33998	MOD	hsa-miR-548bc	Upregulated
0.004	1.09313	MOD	hsa-miR-3614-5p	Upregulated
0.0048	1.705	MOD	hsa-miR-6866-5p	Upregulated
0.005	1.52454	MOD	hsa-miR-6741-5p	Upregulated
0.0051	0.402626	MOD	hsa-miR-320a-3p	Upregulated	[39]
0.0063	1.43066	MOD	hsa-miR-5000-3p	Upregulated
0.0064	0.428671	MOD	hsa-miR-320e	Upregulated
0.0069	0.850919	MOD	hsa-miR-576-3p	Upregulated
0.0001	2.07406	MEOD	hsa-miR-6837-3p	Upregulated
0.0005	2.7084	MEOD	hsa-miR-6763-5p	Upregulated
0.0005	0.736149	MEOD	hsa-miR-144-5p	Upregulated	[34]
0.0008	1.41822	MEOD	hsa-miR-625-5p	Upregulated
0.0009	0.568834	MEOD	hsa-miR-30e-3p	Upregulated
0.0009	0.516889	MEOD	hsa-miR-628-3p	Upregulated
0.0012	0.564398	MEOD	hsa-miR-152-3p	Upregulated
0.002	2.32114	MEOD	hsa-miR-570-3p	Upregulated
0.007	-0.59895	MEOD	hsa-miR-486-5p	Downregulated
0.0022	0.29086	MEOD	hsa-miR-584-5p	Upregulated
0.0029	0.417252	MEOD	hsa-miR-26b-5p	Upregulated	[40]
0.0038	2.02769	MEOD	hsa-miR-1197	Upregulated
0.004	0.602714	MEOD	hsa-miR-3177-3p	Upregulated
0.0041	1.54473	MEOD	hsa-miR-659-5p	Upregulated
0.0047	0.578837	MEOD	hsa-miR-1271-5p	Upregulated
0.0051	0.390936	MEOD	hsa-miR-361-5p	Upregulated
0.0066	2.24168	MEOD	hsa-miR-628-5p	Upregulated
0.0074	0.271541	MEOD	hsa-miR-181a-5p	Upregulated	[41]
0.0074	0.23491	MEOD	hsa-miR-191-5p	Upregulated	[42]
0	4.00708	C	hsa-miR-937-3p	Upregulated
0.0001	1.62563	C	hsa-miR-4732-3p	Upregulated
0.0001	2.80531	C	hsa-miR-4685-3p	Upregulated
0.0002	2.90553	C	hsa-miR-6741-3p	Upregulated
0.0002	2.37793	C	hsa-miR-6786-3p	Upregulated
0.0003	1.00291	C	hsa-miR-1307-3p	Upregulated
0.0004	1.08419	C	hsa-miR-130b-5p	Upregulated	[50]
0.0004	2.49318	C	hsa-miR-2116-3p	Upregulated
0.0005	1.95666	C	hsa-miR-615-3p	Upregulated
0.0006	1.41697	C	hsa-miR-335-3p	Upregulated
0.0009	1.12166	C	hsa-miR-1468-5p	Upregulated
0.0009	1.05856	C	hsa-miR-139-3p	Upregulated
0.0009	2.44712	C	hsa-miR-3173-5p	Upregulated
0.001	1.311	C	hsa-miR-3605-3p	Upregulated
0.0011	2.82187	C	hsa-miR-431-3p	Upregulated
0.0013	2.39291	C	hsa-miR-4433b-5p	Upregulated
0.0016	1.44669	C	hsa-miR-6721-5p	Upregulated
0.0017	2.16229	C	hsa-miR-548ag	Upregulated
0.002	1.95463	C	hsa-miR-1343-3p	Upregulated
0.002	2.24667	C	hsa-miR-2277-5p	Upregulated
0.002	2.55275	C	hsa-miR-6508-3p	Upregulated
0.0021	1.58964	C	hsa-miR-17-3p	Upregulated	[33]
0.0021	1.26587	C	hsa-miR-340-3p	Upregulated
0.0023	1.34218	C	hsa-miR-654-5p	Upregulated
0.0026	1.77659	C	hsa-miR-6892-5p	Upregulated
0.0027	2.25258	C	hsa-miR-6783-3p	Upregulated
0.003	1.68815	C	hsa-miR-885-5p	Upregulated
0.003	1.25694	C	hsa-miR-339-5p	Upregulated
0.0032	2.03404	C	hsa-miR-6884-5p	Upregulated
0.0033	1.0229	C	hsa-miR-4446-3p	Upregulated
0.0041	2.30703	C	hsa-miR-369-5p	Upregulated
0.0042	2.09997	C	hsa-miR-4750-5p	Upregulated
0.0043	1.20122	C	hsa-miR-370-3p	Upregulated
0.0047	1.73438	C	hsa-miR-323a-5p	Upregulated
0.0052	0.975484	C	hsa-miR-671-3p	Upregulated
0.0065	1.23053	C	hsa-miR-328-3p	Upregulated
0.0069	1.87375	C	hsa-miR-485-3p	Upregulated
0.0081	2.11332	C	hsa-miR-548p	Upregulated
0.0093	1.00597	C	hsa-miR-4433b-3p	Upregulated
0.0097	1.73717	C	hsa-miR-1226-3p	Upregulated
0.0001	-0.51369	C	hsa-miR-24-3p	Downregulated
0.0001	-2.05102	C	hsa-miR-371b-5p	Downregulated
0.0001	-1.17126	C	hsa-miR-150-3p	Downregulated	[45]
0.0001	-1.53966	C	hsa-miR-450b-5p	Downregulated
0.0002	-0.91035	C	hsa-miR-338-5p	Downregulated
0.001	-0.73917	C	hsa-miR-143-3p	Downregulated	[46]
0.0013	-1.21395	C	hsa-miR-125a-3p	Downregulated
0.0031	-1.15982	C	hsa-miR-223-5p	Downregulated	[47]
0.0031	-0.67854	C	hsa-miR-29a-3p	Downregulated	[48]
0.0033	-2.92688	C	hsa-miR-2115-3p	Downregulated
0.0047	-1.9788	C	hsa-miR-619-5p	Downregulated
0.0052	-1.81709	C	hsa-miR-1307-5p	Downregulated
0.0065	-0.52737	C	hsa-miR-9985	Downregulated
0.0079	-0.57267	C	hsa-miR-629-5p	Downregulated
